# Supplementary material for: Higher Age (≥60 Years) Increases the Risk for Adverse Events during Autologous Hematopoietic Stem Cell Transplantation
Source: Cancers (Basel). 2023 Mar 3;15(5):1584. doi: 10.3390/cancers15051584 (PMC10000699; doi:10.3390/cancers15051584)
Supplement: Supplementary file 1 [file cancers-15-01584-s001.zip]

Archive with 1 entries (1 files):
- cancers-2229981-supplementary.pdf
